# Supplementary material for: Chitin Synthases Are Critical for Reproduction, Molting, and Digestion in the Salmon Louse (Lepeophtheirus salmonis)
Source: Life (Basel). 2021 Jan 13;11(1):47. doi: 10.3390/life11010047 (PMC7828418; doi:10.3390/life11010047)
Supplement: Supplementary file 1 [file life-11-00047-s001.zip]

Archive with 16 entries (12 files):
- life-1017801-supplementary-for XML/
- life-1017801-supplementary-for XML/Supplementary files/
- life-1017801-supplementary-for XML/Supplementary files/.DS_Store
- life-1017801-supplementary-for XML/Supplementary files/Figure S1.pdf
- life-1017801-supplementary-for XML/Supplementary files/Figure S2.tiff
- life-1017801-supplementary-for XML/Supplementary files/Figure S3.pdf
- life-1017801-supplementary-for XML/Supplementary files/Figure S4.pdf
- life-1017801-supplementary-for XML/Supplementary files/Table S1.pdf
- life-1017801-supplementary-for XML/__MACOSX/
- life-1017801-supplementary-for XML/__MACOSX/Supplementary files/
- life-1017801-supplementary-for XML/__MACOSX/Supplementary files/._.DS_Store
- life-1017801-supplementary-for XML/__MACOSX/Supplementary files/._Figure S1.pdf
- life-1017801-supplementary-for XML/__MACOSX/Supplementary files/._Figure S2.pdf
- life-1017801-supplementary-for XML/__MACOSX/Supplementary files/._Figure S3.tiff
- life-1017801-supplementary-for XML/__MACOSX/Supplementary files/._Figure S4.pdf
- life-1017801-supplementary-for XML/__MACOSX/Supplementary files/._Table S1.pdf
